# Supplementary material for: Unraveling the role of host kinase PIM1 in Toxoplasma gondii infection: Implications for therapies
Source: PLoS Negl Trop Dis. 2026 Jan 20;20(1):e0013915. doi: 10.1371/journal.pntd.0013915 (PMC12844532; doi:10.1371/journal.pntd.0013915)
Supplement: S1 Data — (XLSX) [file pntd.0013915.s004.xlsx]

## Sheet: Figure 1
	Figure 1A
	ITS gene(fold)
		shControl			shPIM1
		0.915945	1.12376	0.971532	0.472483	0.665111	0.604997
	Figure 1B
	ITS gene(fold)
		WT			PIM-/-
		1.00347	0.99654	1.00021	0.859558	0.841868	0.807574
	Figure 1C
	ITS gene(fold)
		PEF			PIM1-FLAG
		1.05214	1.0163	0.935191	2.62685	3.63847	3.05958
	Figure 1J
		WT			PIM-/-

## Sheet: Figure 2
Figure 2A
ITS gene(fold)
	PEF			PIM1-FLAG			PIM1-KM
	1.17691	0.97041	0.875594	1.74311	1.8943	1.92519	1.37395	1.50004	1.17691
Figure 2B
ITS gene(fold)
	DMSO			AZD1208
	0.915945	1.12376	0.971532	0.472483	0.665111	0.604997

## Sheet: Figure 3
			Figure 3A
			bcl-2 mRNA(fold)
				shControl			shPIM1
				1.11729	1.24833	1.10957	0.721965	0.61132	0.692555
			Figure 3B
			bax mRNA(fold)
				shControl			shPIM1
				1	1.05702	1.19748	2.86791	2.51403	2.28153
			Figure 3C
			pim1 mRNA(fold)
				shControl			shPIM1
				1	1.17283	1.00696	0.659754	0.543367	0.574349
			Figure 3E
			MFI	sh-Control			sh-PIM1
			Uninfected	1.09917	0.918824	0.98201	5.54322	2.36946	6.53839
			Infected	10.8126	9.33962	6.73585	20.6038	29.3234	27.0369
			Tunnel positive%	sh-Control			sh-PIM1
			Uninfected	0.00315	0.00135	0.0075	20.5693	17.0068	22.449
			Infected	40.339	41.2308	41.4634	70.8831	69.3989	68.6275

## Sheet: Figure 4
	Figure 4B
	ITS gene(fold)
	Infected	Control	AZD1208	Pyrimethamine
		2.44105	0.715736	0.197168
		1.96905	0.449845	0.263797
		0.912249	0.52033	0.0229956
		1.11535	0.459297	0.263797
		1.1	0.631783	0.217261
	Figure 4C
	ifn-γ mRNA(fold)
	Infected	Control	AZD1208	Pyrimethamine
		0.0963047	2.31137	0.550475
		1.08956	2.40119	0.365704
		1.38391	2.48587	0.503042
		1.51966	2.43471	0.248919
		1.20476	2.25597	0.245492
	Figure 4D
	il-2b mRNA(fold)
	Infected	Control	AZD1208	Pyrimethamine
		0.925671	1.62853	3.41899
		0.928885	1.80072	3.58897
		1.04143	2.00496	2.01192
		0.881829	3.34863	1.80697
		0.99211	1.78209	1.61728
	Figure 4E
	ifn-γ mRNA(fold)
	Uninfected	Control	AZD1208	Pyrimethamine
		1.30074	1.75646	3.05817
		1.94441	2.38833	1.07128
		0.974454	0.795169	0.667112
		1.59034	1.16151	4.75463
		0.775214	1.25064	3.61167
	Figure 4F
	il-2b mRNA(fold)
	Uninfected	Control	AZD1208	Pyrimethamine
		1.37936	0.727322	1.45464
		1.26634	0.455019	1.67481
		0.732381	0.521474	0.835474
		1.0502	0.650972	1.19803
		0.744323	0.509563	0.417737
	Figure 4G
	ITS gene(fold)
	infected	Control	AZD1208
		2.36108	0.715323
		1.82696	0.706835
		1.88702	0.915945
		2.01857	0.779165
		1.75524	0.911722
	Figure 4H
	ifn-γ mRNA(fold)
	infected	Control	AZD1208
		0.845442	6.30332
		0.673357	6.75053
		0.860551	5.29636
		0.592546	3.3058
		0.845442	6.49552
	Figure 4I
	il-2b mRNA(fold)
	infected	Control	AZD1208
		0.597818	1.8326
		1.01045	2.15929
		0.989657	1.45341
		0.649419	1.46917
		1.06971	2.21999

## Sheet: Figure 5
	Figure 5A
	bcl-2 mRNA(fold)
	Uninfected	Control	AZD1208	Pyrimethamine
		1	0.0659112	0.567752
		1.75727	0.0618535	0.573686
		1.0485	0.17739	0.587774
		2.32947	0.271684	0.423862
		0.589815	0.457444	0.554785
	Figure 5B
	bcl-2 mRNA(fold)
	Infected	Control	AZD1208	Pyrimethamine
		1	0.0653803	0.19751
		1.77154	0.0193034	0.164748
		0.795536	0.0463378	0.184284
		0.547147	0.125289	0.17234
		0.300409	0.12807	0.20829
	Figure 5C
	bax mRNA(fold)
	Uninfected	Control	AZD1208	Pyrimethamine
		1	2.64512	2.38667
		1.15669	2.1116	0.697372
		0.861546	3.82378	0.556068
		1.36604	1.74917	2.10186
		1.08172	3.89062	0.547147
	Figure 5D
	bax mRNA(fold)
	Infected	Control	AZD1208	Pyrimethamine
		1	1.84463	0.839926
		0.846745	8.30128	1.27603
		1.15269	6.19026	1.28343
		1.22688	3.1456	1.71317
		1.41421	2.37019	1.46747
	Figure 5F
		DMSO		AZD1208		pyrimethamine		DMSO+ME49		AZD1208+ME49		pyrimethamine+ME49
	Bcl-2	0.970103	0.853794	0.627349	0.688863	0.718879	0.846369	0.737508	0.637252	0.330413	0.373826	0.557399	0.50972
	BAX	0.278189	0.259218	0.550451	0.532517	0.161997	0.180324	0.482235	0.535948	1.01582	0.702609	0.231298	0.252269
	Caspase3	0.565565	0.473142	0.321305	0.335444	0.362672	0.448247	0.390718	0.372181	0.219399	0.198299	0.32832	0.255382
	Cleaved-Caspase3	0.113902	0.0456706	0.0292132	0.0498102	0.0624477	0.0436992	0.705406	0.885572	1.12548	0.910046	0.119396	0.309148
